# Supplementary material for: Contaminants reach everywhere: Fish dietary samples should be surface decontaminated prior to molecular diet analysis
Source: Ecol Evol. 2023 Jun 18;13(6):e10187. doi: 10.1002/ece3.10187 (PMC10277604; doi:10.1002/ece3.10187)
Supplement: Supplementary file 2 — Table S1. [file ECE3-13-e10187-s001.xlsx]

## Sheet: All_methods_combined_data_v2
Data Table S1 The sampling locations and metadata related to redfish sampling and sequencing. The maximum reads of whitefish detected in the PCR controls for 12S (11 reads) and COI (10 reads) metabarcoding were subtracted from positive controls and gut samples and negative difference considered as 0 prior to statistical analyses.
									Diagnostic approach	Metabarcoding
									Coregonus specific COI	Metazoa specific COI									Fish specific 12S
									Relative fluorescence unit (RFU)	Reads					Proportion of reads				Reads					Proportion of reads
Sample ID	Sequencing ID	Latitude	Longitude	Availabel gut	Subsample preservation	Sample type	Sample status	Cleaning	Coregonus	Coregonus	Sebastes	Contaminants	Prey	Total read	Coregonus	Sebastes	Contaminants	Prey	Coregonus	Sebastes	Contaminants	Prey	Total read	Coregonus	Sebastes	Contaminants	Prey
PCR_Blank1	PCR_Blank1	NA	NA	NA	NA	Negative control	Included	NA	0	0	0	0	1	1	0	0	0	1	3	15	0	0	18	0.1667	0.8333	0	0
PCR_Blank2	PCR_Blank2	NA	NA	NA	NA	Negative control	Included	NA	0	0	0	0	0	0	0	0	0	0	0	0	0	0	0	NA	NA	NA	NA
PCR_Blank3	PCR_Blank3	NA	NA	NA	NA	Negative control	Included	NA	0	0	1	0	0	1	0	1	0	0	1	0	0	0	1	1	0	0	0
PCR_Blank4	PCR_Blank4	NA	NA	NA	NA	Negative control	Included	NA	0	0	0	0	0	0	0	0	0	0	11	1	0	4	16	0.6875	0.0625	0	0.25
PCR_Blank5	PCR_Blank5	NA	NA	NA	NA	Negative control	Included	NA	0	0	0	0	0	0	0	0	0	0	0	1	0	0	1	0	1	0	0
PCR_Blank6	PCR_Blank6	NA	NA	NA	NA	Negative control	Included	NA	0	0	0	0	0	0	0	0	0	0	0	0	0	0	0	NA	NA	NA	NA
PCR_Blank7	PCR_Blank7	NA	NA	NA	NA	Negative control	Included	NA	0	NA	NA	NA	NA	NA	NA	NA	NA	NA	0	0	5	1	6	0	0	0.8333	0.1667
PCR_Blank8	PCR_Blank8	NA	NA	NA	NA	Negative control	Included	NA	NA	NA	NA	NA	NA	NA	NA	NA	NA	NA	8	0	0	1	9	0.8889	0	0	0.1111
PCR_Blank9	PCR_Blank9	NA	NA	NA	NA	Negative control	Included	NA	NA	NA	NA	NA	NA	NA	NA	NA	NA	NA	0	0	0	0	0	NA	NA	NA	NA
PosCo_mix1	PosCo_mix1	NA	NA	NA	NA	Positive control	Included	NA	NA	90	2	11	0	103	0.8738	0.0194	0.1068	0	14207	4962	360	5139	24668	0.5759	0.2012	0.0146	0.2083
PosCo_mix2	PosCo_mix2	NA	NA	NA	NA	Positive control	Included	NA	NA	85	0	0	5	90	0.9444	0	0	0.0556	7602	1660	0	2419	11681	0.6508	0.1421	0	0.2071
PosCo_mix3	PosCo_mix3	NA	NA	NA	NA	Positive control	Included	NA	NA	89	1	0	0	90	0.9889	0.0111	0	0	NA	NA	NA	NA	NA	NA	NA	NA	NA
PosCo_mix4	PosCo_mix4	NA	NA	NA	NA	Positive control	Included	NA	NA	114	0	0	0	114	1	0	0	0	NA	NA	NA	NA	NA	NA	NA	NA	NA
PosCo_mix5	PosCo_mix5	NA	NA	NA	NA	Positive control	Included	NA	NA	189	1	0	8	198	0.9545	0.0051	0	0.0404	NA	NA	NA	NA	NA	NA	NA	NA	NA
PosCo_mix6	PosCo_mix6	NA	NA	NA	NA	Positive control	Included	NA	NA	144	1	0	0	145	0.9931	0.0069	0	0	NA	NA	NA	NA	NA	NA	NA	NA	NA
PosCo_mix7	PosCo_mix7	NA	NA	NA	NA	Positive control	Included	NA	NA	106	3	0	12	121	0.876	0.0248	0	0.0992	NA	NA	NA	NA	NA	NA	NA	NA	NA
PosCo_mix8	PosCo_mix8	NA	NA	NA	NA	Positive control	Included	NA	NA	91	1	0	2	94	0.9681	0.0106	0	0.0213	NA	NA	NA	NA	NA	NA	NA	NA	NA
PosCo_mix9	PosCo_mix9	NA	NA	NA	NA	Positive control	Included	NA	NA	165	2	5	0	172	0.9593	0.0116	0.0291	0	NA	NA	NA	NA	NA	NA	NA	NA	NA
PosCo_mix10	PosCo_mix10	NA	NA	NA	NA	Positive control	Included	NA	NA	52	1	0	0	53	0.9811	0.0189	0	0	NA	NA	NA	NA	NA	NA	NA	NA	NA
PosCo_mix11	PosCo_mix11	NA	NA	NA	NA	Positive control	Included	NA	NA	86	2	2	0	90	0.9556	0.0222	0.0222	0	NA	NA	NA	NA	NA	NA	NA	NA	NA
PosContr_A	PosContr_A	NA	NA	NA	NA	Positive control	Included	NA	NA	NA	NA	NA	NA	NA	NA	NA	NA	NA	2	7253	11	2	7268	0.0003	0.9979	0.0015	0.0003
PosContr_B	PosContr_B	NA	NA	NA	NA	Positive control	Included	NA	NA	NA	NA	NA	NA	NA	NA	NA	NA	NA	0	1346	0	0	1346	0	1	0	0
PosContr_C	PosContr_C	NA	NA	NA	NA	Positive control	Included	NA	NA	NA	NA	NA	NA	NA	NA	NA	NA	NA	3	9	2	12536	12550	0.0002	0.0007	0.0002	0.9989
PosContr_D	PosContr_D	NA	NA	NA	NA	Positive control	Included	NA	NA	NA	NA	NA	NA	NA	NA	NA	NA	NA	3	1	0	13095	13099	0.0002	0.0001	0	0.9997
PosContr_E	PosContr_E	NA	NA	NA	NA	Positive control	Included	NA	NA	NA	NA	NA	NA	NA	NA	NA	NA	NA	7	8	0	48551	48566	0.0001	0.0002	0	0.9997
PosContr_F	PosContr_F	NA	NA	NA	NA	Positive control	Included	NA	0.42	NA	NA	NA	NA	NA	NA	NA	NA	NA	52521	0	0	4	52525	0.9999	0	0	0.0001
PosContr_F2	PosContr_F2	NA	NA	NA	NA	Positive control	Included	NA	0.32	NA	NA	NA	NA	NA	NA	NA	NA	NA	NA	NA	NA	NA	NA	NA	NA	NA	NA
PosContr_F3	PosContr_F3	NA	NA	NA	NA	Positive control	Included	NA	0.42	NA	NA	NA	NA	NA	NA	NA	NA	NA	NA	NA	NA	NA	NA	NA	NA	NA	NA
RF_Ext_C01	RF_Ext_C01	NA	NA	NA	NA	Extraction control	Included	NA	0	0	13	5	43	61	0	0.2131	0.082	0.7049	0	19840	0	11	19851	0	0.9994	0	0.0006
RF_Ext_C02	RF_Ext_C02	NA	NA	NA	NA	Extraction control	Included	NA	0	0	0	0	0	0	0	0	0	0	1	481	0	1	483	0.0021	0.9959	0	0.0021
RF_Ext_C03	RF_Ext_C03	NA	NA	NA	NA	Extraction control	Included	NA	0	0	8	11	0	19	0	0.4211	0.5789	0	0	1511	0	1	1512	0	0.9993	0	0.0007
RF_Ext_C04	RF_Ext_C04	NA	NA	NA	NA	Extraction control	Included	NA	0	0	2	0	0	2	0	1	0	0	0	2	0	0	2	0	1	0	0
RF_Ext_C05	RF_Ext_C05	NA	NA	NA	NA	Extraction control	Included	NA	0	0	1	0	0	1	0	1	0	0	0	11	0	0	11	0	1	0	0
RF_Ext_C06	RF_Ext_C06	NA	NA	NA	NA	Extraction control	Included	NA	0	0	1	3	0	4	0	0.25	0.75	0	0	287	0	729	1016	0	0.2825	0	0.7175
RF_Ext_C07	RF_Ext_C07	NA	NA	NA	NA	Extraction control	Included	NA	0	0	0	91	0	91	0	0	1	0	1	29	109	0	139	0.0072	0.2086	0.7842	0
RF_Ext_C08	RF_Ext_C08	NA	NA	NA	NA	Extraction control	Included	NA	0	0	2	16	0	18	0	0.1111	0.8889	0	0	795	0	0	795	0	1	0	0
RF_Ext_C09	RF_Ext_C09	NA	NA	NA	NA	Extraction control	Included	NA	0	0	0	0	0	0	0	0	0	0	0	130	0	1	131	0	0.9924	0	0.0076
RF_Ext_C10	RF_Ext_C10	NA	NA	NA	NA	Extraction control	Included	NA	0	0	0	0	0	0	0	0	0	0	7	252	0	1	260	0.0269	0.9692	0	0.0038
RF_Ext_C11	RF_Ext_C11	NA	NA	NA	NA	Extraction control	Included	NA	0	0	0	1	0	1	0	0	1	0	1	2080	8	0	2089	0.0005	0.9957	0.0038	0
RF_Ext_C12	RF_Ext_C12	NA	NA	NA	NA	Extraction control	Included	NA	0	0	3	1	0	4	0	0.75	0.25	0	7	909	0	1	917	0.0076	0.9913	0	0.0011
RF_Ext_C13	RF_Ext_C13	NA	NA	NA	NA	Extraction control	Included	NA	0	0	0	0	0	0	0	0	0	0	0	1900	0	88	1988	0	0.9557	0	0.0443
RF_Ext_C14	RF_Ext_C14	NA	NA	NA	NA	Extraction control	Included	NA	0	0	0	0	0	0	0	0	0	0	330	7	0	0	337	0.9792	0.0208	0	0
RF_Ext_C15	RF_Ext_C15	NA	NA	NA	NA	Extraction control	Included	NA	0	10	15	1	0	26	0.3846	0.5769	0.0385	0	1493	1693	0	0	3186	0.4686	0.5314	0	0
RF_Sam_C01	RF_Sam_C01	NA	NA	NA	NA	Sampling control	Included	NA	3.65	80204	188	4	474	80870	0.9918	0.0023	0	0.0059	26252	705	0	114	27071	0.9697	0.026	0	0.0042
RF_Sam_C02	RF_Sam_C02	NA	NA	NA	NA	Sampling control	Included	NA	2.33	56360	32	5	307	56704	0.9939	0.0006	0.0001	0.0054	201161	2517	0	26400	230078	0.8743	0.0109	0	0.1147
RF_Sam_C03	RF_Sam_C03	NA	NA	NA	NA	Sampling control	Included	NA	2.54	48348	95	7	305	48755	0.9917	0.0019	0.0001	0.0063	212922	4046	0	30612	247580	0.86	0.0163	0	0.1236
RF_Sam_C04	RF_Sam_C04	NA	NA	NA	NA	Sampling control	Included	NA	1.77	13729	21	2	116	13868	0.99	0.0015	0.0001	0.0084	168609	1234	0	8301	178144	0.9465	0.0069	0	0.0466
RF_Sam_C05	RF_Sam_C05	NA	NA	NA	NA	Sampling control	Included	NA	2.01	58008	180	4	12	58204	0.9966	0.0031	0.0001	0.0002	212942	10600	0	121	223663	0.9521	0.0474	0	0.0005
RF_Sam_C06	RF_Sam_C06	NA	NA	NA	NA	Sampling control	Included	NA	2	11131	14	2	0	11147	0.9986	0.0013	0.0002	0	145231	5565	0	398	151194	0.9606	0.0368	0	0.0026
RF_Sam_C07	RF_Sam_C07	NA	NA	NA	NA	Sampling control	Included	NA	2.94	58636	2	1	255	58894	0.9956	0	0	0.0043	210921	15	0	16163	227099	0.9288	0.0001	0	0.0712
RF_Sam_C08	RF_Sam_C08	NA	NA	NA	NA	Sampling control	Included	NA	2.23	25675	8	0	585	26268	0.9774	0.0003	0	0.0223	22866	5	0	5973	28844	0.7927	0.0002	0	0.2071
RF_Sub_C01	RF_Sub_C01	NA	NA	NA	NA	Subsampling control	Included	NA	0	0	0	0	0	0	0	0	0	0	0	97	0	0	97	0	1	0	0
RF_Sub_C02	RF_Sub_C02	NA	NA	NA	NA	Subsampling control	Included	NA	0	0	8	0	2	10	0	0.8	0	0.2	0	3192	0	0	3192	0	1	0	0
RF2276_17	RF2276_17I	75.3352	30.3395	Both	ATL	Intestine	Included	NO	0	0	852	0	0	852	0	1	0	0	4	20117	0	6	20127	0.0002	0.9995	0	0.0003
RF2276_17	RF2276_17S	75.3352	30.3395	Both	ATL	Stomach	Included	NO	0	29	1227	0	3756	5012	0.0058	0.2448	0	0.7494	44	10536	0	8	10588	0.0042	0.9951	0	0.0008
RF2276_19	RF2276_19I	75.3352	30.3395	Both	Ethanol	Intestine	Included	Water	0	14	2830	0	0	2844	0.0049	0.9951	0	0	1	3935	0	3	3939	0.0003	0.999	0	0.0008
RF2276_19	RF2276_19S	75.3352	30.3395	Both	Ethanol	Stomach	Included	Water	0.38	946	28158	1	0	29105	0.0325	0.9675	0	0	240	46254	0	10	46504	0.0052	0.9946	0	0.0002
RF2276_20	RF2276_20I	75.3352	30.3395	Both	ATL	Intestine	Included	Water	0	7	67682	1	2432	70122	0.0001	0.9652	0	0.0347	3	101989	0	59	102051	0	0.9994	0	0.0006
RF2276_20	RF2276_20S	75.3352	30.3395	Both	ATL	Stomach	Included	Water	2.04	5603	89797	0	176	95576	0.0586	0.9395	0	0.0018	65	56158	0	31	56254	0.0012	0.9983	0	0.0006
RF2276_22	RF2276_22I	75.3352	30.3395	Intestine	ATL	Intestine	Included	Bleach	0	0	1	0	9	10	0	0.1	0	0.9	0	1483	0	1	1484	0	0.9993	0	0.0007
RF2276_23	RF2276_23I	75.3352	30.3395	Both	ATL	Intestine	Included	Bleach	0	6	25606	0	7550	33162	0.0002	0.7721	0	0.2277	10	36513	0	8	36531	0.0003	0.9995	0	0.0002
RF2276_23	RF2276_23S	75.3352	30.3395	Both	ATL	Stomach	Included	Bleach	2.87	3425	100682	1	2611	106719	0.0321	0.9434	0	0.0245	3	5608	0	4	5615	0.0005	0.9988	0	0.0007
RF2283_01	RF2283_01I	74.7535	30.4198	Both	ATL	Intestine	Included	Bleach	0	0	0	0	5	5	0	0	0	1	0	131	0	0	131	0	1	0	0
RF2283_01	RF2283_01S	74.7535	30.4198	Both	ATL	Stomach	Included	Bleach	0	0	3825	4	26053	29882	0	0.128	0.0001	0.8719	9	24983	0	898	25890	0.0003	0.965	0	0.0347
RF2283_02	RF2283_02I	74.7535	30.4198	Intestine	ATL	Intestine	Included	Bleach	0	0	1	0	0	1	0	1	0	0	0	124	0	0	124	0	1	0	0
RF2283_03	RF2283_03I	74.7535	30.4198	Both	Ethanol	Intestine	Outlier	Bleach	0	100	35415	3	1880	37398	0.0027	0.947	0.0001	0.0503	93	14107	0	7	14207	0.0065	0.993	0	0.0005
RF2283_03	RF2283_03S	74.7535	30.4198	Both	Ethanol	Stomach	Included	Bleach	0	296	26607	21	7206	34130	0.0087	0.7796	0.0006	0.2111	48	10381	0	14	10443	0.0046	0.9941	0	0.0013
RF2283_04	RF2283_04I	74.7535	30.4198	Intestine	ATL	Intestine	Included	Bleach	0	0	206	2	56	264	0	0.7803	0.0076	0.2121	1	39823	0	18	39842	0	0.9995	0	0.0005
RF2283_05	RF2283_05I	74.7535	30.4198	Both	ATL	Intestine	Included	NO	0.65	190	45101	8	65	45364	0.0042	0.9942	0.0002	0.0014	7	8174	0	4	8185	0.0009	0.9987	0	0.0005
RF2283_05	RF2283_05S	74.7535	30.4198	Both	ATL	Stomach	Included	NO	1.91	7857	92131	3	23	100014	0.0786	0.9212	0	0.0002	110	19217	0	10	19337	0.0057	0.9938	0	0.0005
RF2283_06	RF2283_06I	74.7535	30.4198	Both	ATL	Intestine	Included	NO	0	0	51711	1	11	51723	0	0.9998	0	0.0002	0	7066	0	4	7070	0	0.9994	0	0.0006
RF2283_06	RF2283_06S	74.7535	30.4198	Both	ATL	Stomach	Included	NO	2.67	937	138401	0	47380	186718	0.005	0.7412	0	0.2538	18	76724	0	53	76795	0.0002	0.9991	0	0.0007
RF2283_07	RF2283_07I	74.7535	30.4198	Both	ATL	Intestine	Included	Water	0	0	990	4	4	998	0	0.992	0.004	0.004	0	10720	0	6	10726	0	0.9994	0	0.0006
RF2283_07	RF2283_07S	74.7535	30.4198	Both	ATL	Stomach	Included	Water	0.98	62	132848	0	53094	186004	0.0003	0.7142	0	0.2854	0	18706	0	16	18722	0	0.9991	0	0.0009
RF2283_08	RF2283_08I	74.7535	30.4198	Both	ATL	Intestine	Included	Water	0	0	2099	0	9	2108	0	0.9957	0	0.0043	8	37518	0	9	37535	0.0002	0.9995	0	0.0002
RF2283_08	RF2283_08S	74.7535	30.4198	Both	ATL	Stomach	Included	Water	1.97	4301	54777	0	10462	69540	0.0618	0.7877	0	0.1504	486	70785	0	20	71291	0.0068	0.9929	0	0.0003
RF2283_09	RF2283_09I	74.7535	30.4198	Both	ATL	Intestine	Included	Water	0	0	512	2	1	515	0	0.9942	0.0039	0.0019	0	502	0	0	502	0	1	0	0
RF2283_09	RF2283_09S	74.7535	30.4198	Both	ATL	Stomach	Included	Water	3.19	661	78396	9	38560	117626	0.0056	0.6665	0.0001	0.3278	1	4826	0	2	4829	0.0002	0.9994	0	0.0004
RF2283_10	RF2283_10I	74.7535	30.4198	Both	ATL	Intestine	Included	Bleach	0	0	85690	1	158	85849	0	0.9981	0	0.0018	1	8234	0	14	8249	0.0001	0.9982	0	0.0017
RF2283_10	RF2283_10S	74.7535	30.4198	Both	ATL	Stomach	Included	Bleach	1.76	358	90423	1	189	90971	0.0039	0.994	0	0.0021	4	28797	0	18	28819	0.0001	0.9992	0	0.0006
RF2283_11	RF2283_11I	74.7535	30.4198	Intestine	ATL	Intestine	Included	Bleach	0	0	454	0	77	531	0	0.855	0	0.145	4	7580	0	4	7588	0.0005	0.9989	0	0.0005
RF2284_01	RF2284_01I	74.7385	28.3716	Both	ATL	Intestine	Included	NO	0.8	37	21687	0	11	21735	0.0017	0.9978	0	0.0005	0	1800	0	4	1804	0	0.9978	0	0.0022
RF2284_01	RF2284_01S	74.7385	28.3716	Both	ATL	Stomach	Included	NO	1.64	1354	10508	0	75	11937	0.1134	0.8803	0	0.0063	236	37236	0	11	37483	0.0063	0.9934	0	0.0003
RF2284_02	RF2284_02I	74.7385	28.3716	Both	ATL	Intestine	Included	NO	1.03	91	6756	13	41	6901	0.0132	0.979	0.0019	0.0059	70	6725	0	6	6801	0.0103	0.9888	0	0.0009
RF2284_02	RF2284_02S	74.7385	28.3716	Both	ATL	Stomach	Included	NO	1.85	2733	59062	0	8420	70215	0.0389	0.8412	0	0.1199	84	27204	0	27	27315	0.0031	0.9959	0	0.001
RF2284_03	RF2284_03I	74.7385	28.3716	Both	ATL	Intestine	Included	Water	0	26	50036	0	34	50096	0.0005	0.9988	0	0.0007	2	22848	0	16	22866	0.0001	0.9992	0	0.0007
RF2284_03	RF2284_03S	74.7385	28.3716	Both	ATL	Stomach	Included	Water	0.11	22	74408	0	36	74466	0.0003	0.9992	0	0.0005	0	37800	0	13	37813	0	0.9997	0	0.0003
RF2284_04	RF2284_04I	74.7385	28.3716	Both	ATL	Intestine	Included	Water	0.19	1	49677	0	507	50185	0	0.9899	0	0.0101	1	7097	0	205	7303	0.0001	0.9718	0	0.0281
RF2284_04	RF2284_04S	74.7385	28.3716	Both	ATL	Stomach	Included	Water	1.53	754	138029	10	109	138902	0.0054	0.9937	0.0001	0.0008	11	54336	0	26	54373	0.0002	0.9993	0	0.0005
RF2284_05	RF2284_05I	74.7385	28.3716	Both	ATL	Intestine	Included	Water	0	0	1722	0	35	1757	0	0.9801	0	0.0199	7	47924	0	10	47941	0.0001	0.9996	0	0.0002
RF2284_05	RF2284_05S	74.7385	28.3716	Both	ATL	Stomach	Included	Water	0.85	46	28113	0	56551	84710	0.0005	0.3319	0	0.6676	12	48755	0	10	48777	0.0002	0.9995	0	0.0002
RF2284_06	RF2284_06I	74.7385	28.3716	Both	ATL	Intestine	Included	NO	0.97	34	80113	0	69	80216	0.0004	0.9987	0	0.0009	3	79740	0	43	79786	0	0.9994	0	0.0005
RF2284_06	RF2284_06S	74.7385	28.3716	Both	ATL	Stomach	Included	NO	0.2	28	96419	0	14950	111397	0.0003	0.8655	0	0.1342	0	9002	0	25	9027	0	0.9972	0	0.0028
RF2284_07	RF2284_07I	74.7385	28.3716	Both	ATL	Intestine	Included	NO	0	13	44173	0	260	44446	0.0003	0.9939	0	0.0058	4	59467	0	41	59512	0.0001	0.9992	0	0.0007
RF2284_07	RF2284_07S	74.7385	28.3716	Both	ATL	Stomach	Included	NO	0.44	38	59423	8	36723	96192	0.0004	0.6178	0.0001	0.3818	8	96001	0	61	96070	0.0001	0.9993	0	0.0006
RF2284_08	RF2284_08I	74.7385	28.3716	Intestine	ATL	Intestine	Included	Bleach	0	0	19935	1	12	19948	0	0.9993	0.0001	0.0006	4	49388	0	7	49399	0.0001	0.9998	0	0.0001
RF2284_09	RF2284_09I	74.7385	28.3716	Both	ATL	Intestine	Included	Bleach	0	20	99262	0	595	99877	0.0002	0.9938	0	0.006	1	4970	0	6	4977	0.0002	0.9986	0	0.0012
RF2284_09	RF2284_09S	74.7385	28.3716	Both	ATL	Stomach	Included	Bleach	2.5	4172	52150	7	1979	58308	0.0716	0.8944	0.0001	0.0339	16	1418	0	3	1437	0.0111	0.9868	0	0.0021
RF2288_01	RF2288_01I	73.9712	21.9464	Both	ATL	Intestine	Included	NO	0	0	523	0	3	526	0	0.9943	0	0.0057	6	25056	0	10	25072	0.0002	0.9994	0	0.0004
RF2288_01	RF2288_01S	73.9712	21.9464	Both	ATL	Stomach	Included	NO	0	26	26018	0	3957	30001	0.0009	0.8672	0	0.1319	4	18232	0	31	18267	0.0002	0.9981	0	0.0017
RF2288_02	RF2288_02I	73.9712	21.9464	Both	ATL	Intestine	Included	NO	0	0	0	3	3	6	0	0	0.5	0.5	0	1069	0	1	1070	0	0.9991	0	0.0009
RF2288_02	RF2288_02S	73.9712	21.9464	Both	ATL	Stomach	Included	NO	1.33	30	64654	0	31596	96280	0.0003	0.6715	0	0.3282	2	7631	0	2654	10287	0.0002	0.7418	0	0.258
RF2288_03	RF2288_03I	73.9712	21.9464	Both	ATL	Intestine	Included	Water	0	0	1	0	15	16	0	0.0625	0	0.9375	0	615	0	0	615	0	1	0	0
RF2288_03	RF2288_03S	73.9712	21.9464	Both	ATL	Stomach	Included	Water	2.12	913	77776	0	3371	82060	0.0111	0.9478	0	0.0411	18	22877	0	22	22917	0.0008	0.9983	0	0.001
RF2288_04	RF2288_04I	73.9712	21.9464	Both	Ethanol	Intestine	Included	Water	1.53	102	36357	0	18	36477	0.0028	0.9967	0	0.0005	25	34025	0	10	34060	0.0007	0.999	0	0.0003
RF2288_04	RF2288_04S	73.9712	21.9464	Both	Ethanol	Stomach	Included	Water	2.27	2951	93971	0	12605	109527	0.0269	0.858	0	0.1151	80	22655	0	5	22740	0.0035	0.9963	0	0.0002
RF2288_05	RF2288_05I	73.9712	21.9464	Intestine	ATL	Intestine	Failed	Bleach	NA	NA	NA	NA	NA	NA	NA	NA	NA	NA	NA	NA	NA	NA	NA	NA	NA	NA	NA
RF2288_06	RF2288_06I	73.9712	21.9464	Both	ATL	Intestine	Included	Bleach	0	0	21500	1	32188	53689	0	0.4005	0	0.5995	0	539	0	466	1005	0	0.5363	0	0.4637
RF2288_06	RF2288_06S	73.9712	21.9464	Both	ATL	Stomach	Included	Bleach	0	0	29691	0	79671	109362	0	0.2715	0	0.7285	7	1457	0	1900	3364	0.0021	0.4331	0	0.5648
RF2288_07	RF2288_07I	73.9712	21.9464	Both	ATL	Intestine	Included	NO	0	0	0	0	8	8	0	0	0	1	0	703	0	1594	2297	0	0.3061	0	0.6939
RF2288_07	RF2288_07S	73.9712	21.9464	Both	ATL	Stomach	Included	NO	0.36	195	113255	0	48	113498	0.0017	0.9979	0	0.0004	3	29527	0	8	29538	0.0001	0.9996	0	0.0003
RF2288_08	RF2288_08I	73.9712	21.9464	Both	ATL	Intestine	Included	NO	0	0	70	0	0	70	0	1	0	0	14	43726	0	1	43741	0.0003	0.9997	0	0
RF2288_08	RF2288_08S	73.9712	21.9464	Both	ATL	Stomach	Included	NO	1.6	91	95413	0	54571	150075	0.0006	0.6358	0	0.3636	9	8969	0	343	9321	0.001	0.9622	0	0.0368
RF2288_09	RF2288_09I	73.9712	21.9464	Both	ATL	Intestine	Included	Water	0	0	0	0	122	122	0	0	0	1	4	13274	0	3058	16336	0.0002	0.8126	0	0.1872
RF2288_09	RF2288_09S	73.9712	21.9464	Both	ATL	Stomach	Included	Water	0.64	170	54500	0	94944	149614	0.0011	0.3643	0	0.6346	14	53227	0	13577	66818	0.0002	0.7966	0	0.2032
RF2288_10	RF2288_10I	73.9712	21.9464	Both	ATL	Intestine	Included	Water	0.25	6	74945	0	0	74951	0.0001	0.9999	0	0	0	34518	0	16	34534	0	0.9995	0	0.0005
RF2288_10	RF2288_10S	73.9712	21.9464	Both	ATL	Stomach	Included	Water	0.14	6	164989	0	2817	167812	0	0.9832	0	0.0168	1	48593	0	27	48621	0	0.9994	0	0.0006
RF2288_11	RF2288_11I	73.9712	21.9464	Intestine	ATL	Intestine	Included	Bleach	0	0	22095	0	431	22526	0	0.9809	0	0.0191	2	50471	0	36	50509	0	0.9992	0	0.0007
RF2288_12	RF2288_12I	73.9712	21.9464	Both	Ethanol	Intestine	Included	Bleach	0	0	69239	0	8560	77799	0	0.89	0	0.11	6	9877	0	3	9886	0.0006	0.9991	0	0.0003
RF2288_12	RF2288_12S	73.9712	21.9464	Both	Ethanol	Stomach	Included	Bleach	0	0	10592	0	1204	11796	0	0.8979	0	0.1021	6	21087	0	3	21096	0.0003	0.9996	0	0.0001
RF2288_13	RF2288_13I	73.9712	21.9464	Both	ATL	Intestine	Included	Water	0	0	32702	4	9633	42339	0	0.7724	0.0001	0.2275	1	5709	0	8	5718	0.0002	0.9984	0	0.0014
RF2288_13	RF2288_13S	73.9712	21.9464	Both	ATL	Stomach	Included	Water	0	27	27942	3	1088	29060	0.0009	0.9615	0.0001	0.0374	2	22814	0	15	22831	0.0001	0.9993	0	0.0007
RF2288_14	RF2288_14I	73.9712	21.9464	Both	ATL	Intestine	Included	Water	0	4	133292	0	111	133407	0	0.9991	0	0.0008	1	41851	0	13	41865	0	0.9997	0	0.0003
RF2288_14	RF2288_14S	73.9712	21.9464	Both	ATL	Stomach	Included	Water	0	0	22755	2	25920	48677	0	0.4675	0	0.5325	1	43809	0	13	43823	0	0.9997	0	0.0003
RF2289_01	RF2289_01I	74.0523	24.1086	Both	ATL	Intestine	Included	Bleach	0	0	0	0	0	0	NA	NA	NA	NA	1	3199	0	0	3200	0.0003	0.9997	0	0
RF2289_01	RF2289_01S	74.0523	24.1086	Both	ATL	Stomach	Included	Bleach	0	0	319	2	195	516	0	0.6182	0.0039	0.3779	5	5964	0	7	5976	0.0008	0.998	0	0.0012
RF2289_02	RF2289_02I	74.0523	24.1086	Intestine	ATL	Intestine	Included	Bleach	0	0	0	0	37	37	0	0	0	1	0	159	0	0	159	0	1	0	0
RF2289_03	RF2289_03I	74.0523	24.1086	Both	ATL	Intestine	Included	Water	0	0	256	0	0	256	0	1	0	0	1	619	0	2	622	0.0016	0.9952	0	0.0032
RF2289_03	RF2289_03S	74.0523	24.1086	Both	ATL	Stomach	Included	Water	0.06	36	19560	0	33118	52714	0.0007	0.3711	0	0.6283	0	10624	0	8	10632	0	0.9992	0	0.0008
RF2289_04	RF2289_04I	74.0523	24.1086	Both	ATL	Intestine	Included	Water	0	0	11	1	111	123	0	0.0894	0.0081	0.9024	1	664	0	1	666	0.0015	0.997	0	0.0015
RF2289_04	RF2289_04S	74.0523	24.1086	Both	ATL	Stomach	Included	Water	0.12	12	124629	0	1175	125816	0.0001	0.9906	0	0.0093	16	33501	0	1	33518	0.0005	0.9995	0	0
RF2289_05	RF2289_05I	74.0523	24.1086	Both	ATL	Intestine	Included	Water	0	0	17	0	0	17	0	1	0	0	0	24836	0	19	24855	0	0.9992	0	0.0008
RF2289_05	RF2289_05S	74.0523	24.1086	Both	ATL	Stomach	Included	Water	0	53	24475	0	4151	28679	0.0018	0.8534	0	0.1447	0	5796	0	3	5799	0	0.9995	0	0.0005
RF2289_06	RF2289_06I	74.0523	24.1086	Intestine	ATL	Intestine	Included	Bleach	0	0	67	2	0	69	0	0.971	0.029	0	11	7623	0	13	7647	0.0014	0.9969	0	0.0017
RF2289_08	RF2289_08I	74.0523	24.1086	Both	Ethanol	Intestine	Included	Bleach	0	0	4521	0	8988	13509	0	0.3347	0	0.6653	5	7605	0	3	7613	0.0007	0.9989	0	0.0004
RF2289_08	RF2289_08S	74.0523	24.1086	Both	Ethanol	Stomach	Included	Bleach	0	104	33203	0	38556	71863	0.0014	0.462	0	0.5365	29	9476	0	7	9512	0.003	0.9962	0	0.0007
RF2289_09	RF2289_09I	74.0523	24.1086	Both	ATL	Intestine	Included	Bleach	0	0	0	0	50	50	0	0	0	1	0	155	0	0	155	0	1	0	0
RF2289_09	RF2289_09S	74.0523	24.1086	Both	ATL	Stomach	Included	Bleach	0	0	51407	0	5263	56670	0	0.9071	0	0.0929	0	602	0	1	603	0	0.9983	0	0.0017
RF2289_10	RF2289_10I	74.0523	24.1086	Both	ATL	Intestine	Included	Bleach	0	0	49216	0	2	49218	0	1	0	0	5	53714	0	9	53728	0.0001	0.9997	0	0.0002
RF2289_10	RF2289_10S	74.0523	24.1086	Both	ATL	Stomach	Included	Bleach	0	18	49784	0	5	49807	0.0004	0.9995	0	0.0001	9	10497	0	5	10511	0.0009	0.9987	0	0.0005
RF2289_11	RF2289_11I	74.0523	24.1086	Intestine	ATL	Intestine	Included	Bleach	0	0	0	0	24	24	0	0	0	1	1	3007	0	0	3008	0.0003	0.9997	0	0
RF2289_12	RF2289_12I	74.0523	24.1086	Intestine	ATL	Intestine	Included	Bleach	0	0	0	0	3	3	0	0	0	1	33	8723	0	0	8756	0.0038	0.9962	0	0
RF2292_01	RF2292_01I	74.1692	30.4657	Intestine	ATL	Intestine	Included	Bleach	0	0	28	0	10	38	0	0.7368	0	0.2632	6	16085	0	1325	17416	0.0003	0.9236	0	0.0761
RF2292_02	RF2292_02I	74.1692	30.4657	Both	ATL	Intestine	Included	Bleach	0	0	1	0	1	2	0	0.5	0	0.5	24	4	0	0	28	0.8571	0.1429	0	0
RF2292_02	RF2292_02S	74.1692	30.4657	Both	ATL	Stomach	Included	Bleach	0	0	14041	1	29404	43446	0	0.3232	0	0.6768	10	21305	0	7930	29245	0.0003	0.7285	0	0.2712
RF2292_03	RF2292_03I	74.1692	30.4657	Both	ATL	Intestine	Included	Bleach	0	0	1	1	4	6	0	0.1667	0.1667	0.6667	0	9577	2	1	9580	0	0.9997	0.0002	0.0001
RF2292_03	RF2292_03S	74.1692	30.4657	Both	ATL	Stomach	Included	Bleach	0	5	92386	3	11576	103970	0	0.8886	0	0.1113	0	64834	0	36	64870	0	0.9994	0	0.0006
RF2292_04	RF2292_04I	74.1692	30.4657	Intestine	Ethanol	Intestine	Included	Bleach	0	11	12640	0	18575	31226	0.0004	0.4048	0	0.5949	7	41889	0	21	41917	0.0002	0.9993	0	0.0005
RF2292_05	RF2292_05I	74.1692	30.4657	Intestine	ATL	Intestine	Included	Bleach	0	0	4502	0	62	4564	0	0.9864	0	0.0136	2	46008	0	14	46024	0	0.9997	0	0.0003
RF2303_01	RF2303_01I	73.6151	32.4885	Both	ATL	Intestine	Included	Bleach	0	0	7967	0	67	8034	0	0.9917	0	0.0083	24	19404	0	9	19437	0.0012	0.9983	0	0.0005
RF2303_01	RF2303_01S	73.6151	32.4885	Both	ATL	Stomach	Included	Bleach	0	168	27046	0	97441	124655	0.0013	0.217	0	0.7817	28	19686	0	4	19718	0.0014	0.9984	0	0.0002
RF2303_02	RF2303_02I	73.6151	32.4885	Intestine	Ethanol	Intestine	Included	Bleach	0	0	33943	7	119	34069	0	0.9963	0.0002	0.0035	8	12086	0	6	12100	0.0007	0.9988	0	0.0005
RF2303_03	RF2303_03I	73.6151	32.4885	Both	ATL	Intestine	Included	Bleach	0	0	7672	0	42	7714	0	0.9946	0	0.0054	0	4987	0	2	4989	0	0.9996	0	0.0004
RF2303_03	RF2303_03S	73.6151	32.4885	Both	ATL	Stomach	Included	Bleach	0	0	41141	2	12023	53166	0	0.7738	0	0.2261	0	6359	0	4	6363	0	0.9994	0	0.0006
RF2303_04	RF2303_04I	73.6151	32.4885	Intestine	ATL	Intestine	Outlier	Bleach	0	0	7507	3	13780	21290	0	0.3526	0.0001	0.6473	83	23337	0	10	23430	0.0035	0.996	0	0.0004
RF2303_05	RF2303_05I	73.6151	32.4885	Both	ATL	Intestine	Included	Bleach	0	0	19458	0	2499	21957	0	0.8862	0	0.1138	1	12071	0	10	12082	0.0001	0.9991	0	0.0008
RF2303_05	RF2303_05S	73.6151	32.4885	Both	ATL	Stomach	Included	Bleach	0	16	42086	5	1	42108	0.0004	0.9995	0.0001	0	0	23907	0	5	23912	0	0.9998	0	0.0002
RF2303_06	RF2303_06I	73.6151	32.4885	Both	ATL	Intestine	Included	Bleach	0	0	13618	0	328	13946	0	0.9765	0	0.0235	0	6820	0	4	6824	0	0.9994	0	0.0006
RF2303_06	RF2303_06S	73.6151	32.4885	Both	ATL	Stomach	Included	Bleach	0	0	8947	1	4909	13857	0	0.6457	0.0001	0.3543	0	77633	0	38	77671	0	0.9995	0	0.0005
RF2303_07	RF2303_07I	73.6151	32.4885	Intestine	ATL	Intestine	Included	Bleach	0	4	12438	0	211	12653	0.0003	0.983	0	0.0167	12	9166	0	15	9193	0.0013	0.9971	0	0.0016
RF2303_08	RF2303_08I	73.6151	32.4885	Both	ATL	Intestine	Included	Bleach	0	0	1980	0	57630	59610	0	0.0332	0	0.9668	5	14616	0	14	14635	0.0003	0.9987	0	0.001
RF2303_08	RF2303_08S	73.6151	32.4885	Both	ATL	Stomach	Included	Bleach	1.79	953	26437	0	3252	30642	0.0311	0.8628	0	0.1061	7	815	0	1	823	0.0085	0.9903	0	0.0012
RF2303_09	RF2303_09I	73.6151	32.4885	Both	ATL	Intestine	Included	Bleach	0	2	57987	2	8600	66591	0	0.8708	0	0.1291	5	2320	0	1	2326	0.0021	0.9974	0	0.0004
RF2303_09	RF2303_09S	73.6151	32.4885	Both	ATL	Stomach	Included	Bleach	1.19	327	14111	0	38966	53404	0.0061	0.2642	0	0.7296	149	11977	0	7	12133	0.0123	0.9871	0	0.0006
RF2303_10	RF2303_10I	73.6151	32.4885	Intestine	ATL	Intestine	Included	Bleach	0	0	27525	1	9	27535	0	0.9996	0	0.0003	0	1933	0	2	1935	0	0.999	0	0.001
RF2303_11	RF2303_11I	73.6151	32.4885	Intestine	ATL	Intestine	Included	Bleach	0	0	6536	9	50538	57083	0	0.1145	0.0002	0.8853	3	17854	0	26	17883	0.0002	0.9984	0	0.0015
RF2303_12	RF2303_12I	73.6151	32.4885	Intestine	ATL	Intestine	Included	Bleach	0	3	37688	0	0	37691	0.0001	0.9999	0	0	9	97414	0	6	97429	0.0001	0.9998	0	0.0001
RF2307_01	RF2307_01I	73.5437	28.3547	Both	ATL	Intestine	Included	Bleach	0	3	40333	3	367	40706	0.0001	0.9908	0.0001	0.009	0	13609	0	22	13631	0	0.9984	0	0.0016
RF2307_01	RF2307_01S	73.5437	28.3547	Both	ATL	Stomach	Included	Bleach	0.63	1521	34462	9	8115	44107	0.0345	0.7813	0.0002	0.184	196	57061	0	62	57319	0.0034	0.9955	0	0.0011
RF2307_02	RF2307_02I	73.5437	28.3547	Both	ATL	Intestine	Included	Water	0	0	611	10	0	621	0	0.9839	0.0161	0	0	25560	0	23	25583	0	0.9991	0	0.0009
RF2307_02	RF2307_02S	73.5437	28.3547	Both	ATL	Stomach	Included	Water	0.25	31	24742	1	14703	39477	0.0008	0.6267	0	0.3724	2	39231	0	23	39256	0.0001	0.9994	0	0.0006
RF2307_03	RF2307_03I	73.5437	28.3547	Both	ATL	Intestine	Included	NO	0.92	160	60940	0	48	61148	0.0026	0.9966	0	0.0008	1	0	0	0	1	1	0	0	0
RF2307_03	RF2307_03S	73.5437	28.3547	Both	ATL	Stomach	Included	NO	2.84	4013	27327	0	11462	42802	0.0938	0.6385	0	0.2678	55	1415	0	4	1474	0.0373	0.96	0	0.0027
RF2307_04	RF2307_04I	73.5437	28.3547	Both	ATL	Intestine	Included	NO	0	0	0	0	0	0	NA	NA	NA	NA	3	55950	0	8	55961	0.0001	0.9998	0	0.0001
RF2307_04	RF2307_04S	73.5437	28.3547	Both	ATL	Stomach	Included	NO	0	3	54824	1	4807	59635	0.0001	0.9193	0	0.0806	23	108546	0	15	108584	0.0002	0.9997	0	0.0001
RF2307_05	RF2307_05I	73.5437	28.3547	Both	ATL	Intestine	Included	NO	0	22	14809	1	15	14847	0.0015	0.9974	0.0001	0.001	4	46003	0	17	46024	0.0001	0.9995	0	0.0004
RF2307_05	RF2307_05S	73.5437	28.3547	Both	ATL	Stomach	Included	NO	0.25	112	52237	7	41	52397	0.0021	0.9969	0.0001	0.0008	1	61415	0	41	61457	0	0.9993	0	0.0007
RF2307_06	RF2307_06I	73.5437	28.3547	Both	ATL	Intestine	Included	Water	0	0	12	0	1	13	0	0.9231	0	0.0769	9	36260	0	7	36276	0.0002	0.9996	0	0.0002
RF2307_06	RF2307_06S	73.5437	28.3547	Both	ATL	Stomach	Included	Water	0.4	50	63819	1	532	64402	0.0008	0.9909	0	0.0083	14	8444	0	4	8462	0.0017	0.9979	0	0.0005
RF2307_07	RF2307_07I	73.5437	28.3547	Both	ATL	Intestine	Included	Water	0	0	10870	2	0	10872	0	0.9998	0.0002	0	1	691	0	1	693	0.0014	0.9971	0	0.0014
RF2307_07	RF2307_07S	73.5437	28.3547	Both	ATL	Stomach	Included	Water	1.87	471	66554	8	7731	74764	0.0063	0.8902	0.0001	0.1034	0	2191	0	4	2195	0	0.9982	0	0.0018
RF2307_08	RF2307_08I	73.5437	28.3547	Both	ATL	Intestine	Included	Water	0	0	23542	0	4	23546	0	0.9998	0	0.0002	0	5	0	0	5	0	1	0	0
RF2307_08	RF2307_08S	73.5437	28.3547	Both	ATL	Stomach	Included	Water	0.43	66	24420	0	55	24541	0.0027	0.9951	0	0.0022	12	7889	0	10	7911	0.0015	0.9972	0	0.0013
RF2307_09	RF2307_09I	73.5437	28.3547	Both	ATL	Intestine	Included	NO	0	42	14899	0	0	14941	0.0028	0.9972	0	0	0	65453	0	61	65514	0	0.9991	0	0.0009
RF2307_09	RF2307_09S	73.5437	28.3547	Both	ATL	Stomach	Included	NO	0.85	158	67870	2	0	68030	0.0023	0.9976	0	0	0	26855	0	11	26866	0	0.9996	0	0.0004
RF2307_10	RF2307_10I	73.5437	28.3547	Both	ATL	Intestine	Included	NO	0	0	905	0	1	906	0	0.9989	0	0.0011	0	10115	0	4	10119	0	0.9996	0	0.0004
RF2307_10	RF2307_10S	73.5437	28.3547	Both	ATL	Stomach	Included	NO	1.84	727	63646	3	4	64380	0.0113	0.9886	0	0.0001	12	68134	0	30	68176	0.0002	0.9994	0	0.0004
RF2307_11	RF2307_11I	73.5437	28.3547	Both	ATL	Intestine	Included	NO	0	24	31756	16	14	31810	0.0008	0.9983	0.0005	0.0004	0	21225	0	6	21231	0	0.9997	0	0.0003
RF2307_11	RF2307_11S	73.5437	28.3547	Both	ATL	Stomach	Included	NO	0.79	24	37312	0	467	37803	0.0006	0.987	0	0.0124	2	2	0	2	6	0.3333	0.3333	0	0.3333
RF2307_13	RF2307_13I	73.5437	28.3547	Both	ATL	Intestine	Included	Water	0	0	6232	0	45	6277	0	0.9928	0	0.0072	9	83674	0	8	83691	0.0001	0.9998	0	0.0001
RF2307_13	RF2307_13S	73.5437	28.3547	Both	ATL	Stomach	Included	Water	0.06	4	4787	0	0	4791	0.0008	0.9992	0	0	7	61476	0	15	61498	0.0001	0.9996	0	0.0002
RF2307_14	RF2307_14I	73.5437	28.3547	Both	ATL	Intestine	Included	Water	0	2	44069	0	3	44074	0	0.9999	0	0.0001	0	18129	0	5	18134	0	0.9997	0	0.0003
RF2307_14	RF2307_14S	73.5437	28.3547	Both	ATL	Stomach	Included	Water	1.34	46	45226	15	151	45438	0.001	0.9953	0.0003	0.0033	2	95474	0	59	95535	0	0.9994	0	0.0006
RF2307_15	RF2307_15I	73.5437	28.3547	Both	ATL	Intestine	Included	NO	0	7	39985	0	0	39992	0.0002	0.9998	0	0	0	1196	0	1	1197	0	0.9992	0	0.0008
RF2307_15	RF2307_15S	73.5437	28.3547	Both	ATL	Stomach	Included	NO	3.09	3122	50986	2	6	54116	0.0577	0.9422	0	0.0001	79	173476	0	128	173683	0.0005	0.9988	0	0.0007
RF2307_17	RF2307_17I	73.5437	28.3547	Both	ATL	Intestine	Included	NO	0	155	33832	0	0	33987	0.0046	0.9954	0	0	10	5612	0	2	5624	0.0018	0.9979	0	0.0004
RF2307_17	RF2307_17S	73.5437	28.3547	Both	ATL	Stomach	Included	NO	1.28	8367	14377	0	127	22871	0.3658	0.6286	0	0.0056	2005	24044	0	6	26055	0.077	0.9228	0	0.0002
RF2307_18	RF2307_18I	73.5437	28.3547	Both	ATL	Intestine	Included	Water	0	0	6584	0	20	6604	0	0.997	0	0.003	0	11937	0	19	11956	0	0.9984	0	0.0016
RF2307_18	RF2307_18S	73.5437	28.3547	Both	ATL	Stomach	Included	Water	0	4	19602	0	48650	68256	0.0001	0.2872	0	0.7128	0	47518	0	16	47534	0	0.9997	0	0.0003
RF2307_19	RF2307_19I	73.5437	28.3547	Both	ATL	Intestine	Included	Water	0	0	4000	0	0	4000	0	1	0	0	9	8446	0	7	8462	0.0011	0.9981	0	0.0008
RF2307_19	RF2307_19S	73.5437	28.3547	Both	ATL	Stomach	Included	Water	0.19	703	28769	2	371	29845	0.0236	0.9639	0.0001	0.0124	88	89909	0	9	90006	0.001	0.9989	0	0.0001
RF2307_20	RF2307_20I	73.5437	28.3547	Both	ATL	Intestine	Included	Water	0.29	11	68681	2	21	68715	0.0002	0.9995	0	0.0003	2	121866	0	78	121946	0	0.9993	0	0.0006
RF2307_20	RF2307_20S	73.5437	28.3547	Both	ATL	Stomach	Included	Water	2.03	1389	17842	1	5318	24550	0.0566	0.7268	0	0.2166	0	1	0	0	1	0	1	0	0
										Coregonus	Sebastes	Contaminants	Prey	Total read					Coregonus	Sebastes	Contaminants	Prey	Total read
									Overall (read)	414943	5196796	412	1231989	6844140					1281983	4045835	497	206500	5534815
									Overall (%)	6.06275	75.9306	0.00601975	18.0006	100					23.1622	73.0979	0.00897952	3.73093	100
									Gut (read)	61631	5196188	240	1229862	6487921					4871	3972676	2	35833	4013382
									Gut (%)	0.949935	80.0902	0.00369918	18.9562	100					0.121369	98.9857	4.98333e-05	0.892838	100
